# Supplementary material for: Data on the removal of peroxides from functionalized polyethylene glycol (PEG) and effects on the stability and sensitivity of resulting PEGylated conjugates
Source: Data Brief. 2020 Sep 2;32:106258. doi: 10.1016/j.dib.2020.106258 (PMC7490725; doi:10.1016/j.dib.2020.106258)
Supplement: Supplementary file 1 [file mmc1.xml]

<?xml version="1.0" encoding="utf-8" standalone="no"?>
<data>
  <datasets>
    <author>davide.brambilla@umontreal.ca</author>
    <type>1</type>
    <dataset>
      <name>Removal of Peroxides from Functionalized Polyethylene Glycol (PEG) and Effects on the Stability and Sensitivity of Resulting PEGylated Conjugates</name>
      <caption />
      <description>Raw data demonstrating the fluorescence of the ROS sensor H-Cy5 under the conditions described in the data article. This data is also represented in the graphs shown in Figures 1-3 of the data article.</description>
      <filetype>
        <name />
      </filetype>
      <filesize />
      <source>0</source>
      <sourcename>Original Data</sourcename>
      <access>
        <type>1</type>
        <name>Data available in data repository</name>
        <reponame>Mendeley Data</reponame>
        <PersistentId>10.17632/fsg3r9j6py.1</PersistentId>
        <deeplinkurl>https://data.mendeley.com/datasets/fsg3r9j6py/1</deeplinkurl>
      </access>
    </dataset>
  </datasets>
</data>
